# Supplementary material for: A Density Functional Study on Ethylene Trimerization and Tetramerization Using Real Sasol Cr-PNP Catalysts
Source: Molecules. 2023 Mar 30;28(7):3101. doi: 10.3390/molecules28073101 (PMC10095999; doi:10.3390/molecules28073101)
Supplement: Supplementary file 1 [file molecules-28-03101-s001.zip]

Archive with 1 entries (1 files):
- molecules-2321228-supplementary.pdf
